# Supplementary material for: Transcriptomic and Metabolomic Responses in Cotton Plant to Apolygus lucorum Infestation
Source: Insects. 2022 Apr 15;13(4):391. doi: 10.3390/insects13040391 (PMC9025427; doi:10.3390/insects13040391)
Supplement: Supplementary file 1 [file insects-13-00391-s001.zip]

Archive with 2 entries (2 files):
- Data S.xlsx
- Figure S1.pdf
